# Supplementary material for: MSP-HTPrimer: a high-throughput primer design tool to improve assay design for DNA methylation analysis in epigenetics
Source: Clin Epigenetics. 2016 Sep 21;8:101. doi: 10.1186/s13148-016-0269-3 (PMC5031341; doi:10.1186/s13148-016-0269-3)
Supplement: Additional file 1: — Target bed file (mandatory input file) to run primer design with MSP-HTPrimer. (TXT 74 bytes) [file 13148_2016_269_MOESM1_ESM.txt]

chr1	204190341	204196491	NM_002256.3
chr1	145992435	145996631	NM_006472.1
