# Supplementary material for: MSP-HTPrimer: a high-throughput primer design tool to improve assay design for DNA methylation analysis in epigenetics
Source: Clin Epigenetics. 2016 Sep 21;8:101. doi: 10.1186/s13148-016-0269-3 (PMC5031341; doi:10.1186/s13148-016-0269-3)
Supplement: Additional file 2: — Primer3 parameter input file. This is the parameter for Primer3 tools to design primer pairs. Users can change these parameters to optimize and better positioning of the primer pairs for target region. These parameters are directly supplied to Primer3 tool. (TXT 478 bytes) [file 13148_2016_269_MOESM2_ESM.txt]

PRIMER_TASK=generic
PRIMER_MISPRIMING_LIBRARY=
PRIMER_MIN_TM=45.0
PRIMER_OPT_TM=55.0
PRIMER_MAX_TM=70.0
PRIMER_MIN_GC=20.0
PRIMER_MAX_GC=100.0
PRIMER_NUM_RETURN=5000
PRIMER_MIN_SIZE=20
PRIMER_OPT_SIZE=30
PRIMER_MAX_SIZE=35
PRIMER_PRODUCT_SIZE_RANGE=100-300
SEQUENCE_ID=TS001
SEQUENCE_TEMPLATE=
PRIMER_PICK_LEFT_PRIMER=1
PRIMER_PICK_RIGHT_PRIMER=1
PRIMER_PICK_INTERNAL_OLIGO=1
PRIMER_PICK_ANYWAY=1
PRIMER_THERMODYNAMIC_OLIGO_ALIGNMENT=0
PRIMER_THERMODYNAMIC_TEMPLATE_ALIGNMENT=0
