# Supplementary material for: MSP-HTPrimer: a high-throughput primer design tool to improve assay design for DNA methylation analysis in epigenetics
Source: Clin Epigenetics. 2016 Sep 21;8:101. doi: 10.1186/s13148-016-0269-3 (PMC5031341; doi:10.1186/s13148-016-0269-3)
Supplement: Additional file 3: — List of restriction enzymes (mandatory input for COBRA-PCR and MSRE-PCR) in a text file one enzyme per line. (TXT 41 bytes) [file 13148_2016_269_MOESM3_ESM.txt]

HpaII
Hin6I
AciI
HpyCH4IV
BstUI
TaqI
