# Supplementary material for: MSP-HTPrimer: a high-throughput primer design tool to improve assay design for DNA methylation analysis in epigenetics
Source: Clin Epigenetics. 2016 Sep 21;8:101. doi: 10.1186/s13148-016-0269-3 (PMC5031341; doi:10.1186/s13148-016-0269-3)
Supplement: Additional file 4: — Hierarchical selection quality matrix with ten quality levels ranking the designed primer independent of the Primer3 level. (XLSX 25 kb) [file 13148_2016_269_MOESM4_ESM.xlsx]

## Sheet: Primer_Selection_Quality_Matrix
Primer_Quality_Level	Fp_Tm	Fp_Any_Compl	Amp_Size	Amp_Sum_Cutsites_Primer	Amp_Sum_Cutsites_Between_Primers
1	65-75	0-2.55	90-110	0	>4
2	65-75	0-2.55	90-120	>=3	>3
3	65-75	0-2.55	80-140	>=3	>2
4	65-75	0-2.55	80-140	>=3	>2
5	65-75	0-2.55	80-140	>=3	>2
6	65-75	0-2.55	80-140	>=3	>1
7	65-75	0-2.55	80-140	>=3	>1
8	65-75	0-2.55	80-140	>=3	>1
9	65-75	0-2.55	80-140	>=3	>1
10	65-75	0-2.55	80-140	>=3	>0
