# Supplementary material for: MSP-HTPrimer: a high-throughput primer design tool to improve assay design for DNA methylation analysis in epigenetics
Source: Clin Epigenetics. 2016 Sep 21;8:101. doi: 10.1186/s13148-016-0269-3 (PMC5031341; doi:10.1186/s13148-016-0269-3)
Supplement: Additional file 5: — An MSP primer UCSC custom track in GTF format produced by MSP-HTPrimer for each target sequence in a separate file. (GTF 2 kb) [file 13148_2016_269_MOESM5_ESM.gtf]

browser position chr1:204192189-204192606
browser hide none
track name=NM_014935_NM_002256.3a614_M description="" visibility=2 itemRgb=On color=192,0,0
chr1	primer3	Fp_primer	204192289	204192317	.	+	.	NM_014935_NM_002256.3a614_M_primer
chr1	primer3	Rp_primer	204192478	204192506	.	+	.	NM_014935_NM_002256.3a614_M_primer
chr1	primer3	Amplicon	204192289	204192506	.	+	.	NM_014935_NM_002256.3a614_M_Amplicon
browser position chr1:204192189-204192606
browser hide none
track name=NM_014935_NM_002256.3a614_U description="" visibility=2 itemRgb=On color=26,21,238
chr1	primer3	Fp_primer	204192289	204192317	.	+	.	NM_014935_NM_002256.3a614_U_primer
chr1	primer3	Rp_primer	204192478	204192506	.	+	.	NM_014935_NM_002256.3a614_U_primer
chr1	primer3	Amplicon	204192289	204192506	.	+	.	NM_014935_NM_002256.3a614_U_Amplicon
browser position chr1:204192189-204192607
browser hide none
track name=NM_014935_NM_002256.3a913_M description="" visibility=2 itemRgb=On color=192,0,0
chr1	primer3	Fp_primer	204192289	204192317	.	+	.	NM_014935_NM_002256.3a913_M_primer
chr1	primer3	Rp_primer	204192479	204192507	.	+	.	NM_014935_NM_002256.3a913_M_primer
chr1	primer3	Amplicon	204192289	204192507	.	+	.	NM_014935_NM_002256.3a913_M_Amplicon
browser position chr1:204192189-204192607
browser hide none
track name=NM_014935_NM_002256.3a913_U description="" visibility=2 itemRgb=On color=26,21,238
chr1	primer3	Fp_primer	204192289	204192317	.	+	.	NM_014935_NM_002256.3a913_U_primer
chr1	primer3	Rp_primer	204192479	204192507	.	+	.	NM_014935_NM_002256.3a913_U_primer
chr1	primer3	Amplicon	204192289	204192507	.	+	.	NM_014935_NM_002256.3a913_U_Amplicon
browser position chr1:204192189-204192605
browser hide none
track name=NM_014935_NM_002256.3a912_M description="" visibility=2 itemRgb=On color=192,0,0
chr1	primer3	Fp_primer	204192289	204192317	.	+	.	NM_014935_NM_002256.3a912_M_primer
chr1	primer3	Rp_primer	204192477	204192505	.	+	.	NM_014935_NM_002256.3a912_M_primer
chr1	primer3	Amplicon	204192289	204192505	.	+	.	NM_014935_NM_002256.3a912_M_Amplicon
browser position chr1:204192189-204192605
browser hide none
track name=NM_014935_NM_002256.3a912_U description="" visibility=2 itemRgb=On color=26,21,238
chr1	primer3	Fp_primer	204192289	204192317	.	+	.	NM_014935_NM_002256.3a912_U_primer
chr1	primer3	Rp_primer	204192477	204192505	.	+	.	NM_014935_NM_002256.3a912_U_primer
chr1	primer3	Amplicon	204192289	204192505	.	+	.	NM_014935_NM_002256.3a912_U_Amplicon
