# Supplementary material for: MSP-HTPrimer: a high-throughput primer design tool to improve assay design for DNA methylation analysis in epigenetics
Source: Clin Epigenetics. 2016 Sep 21;8:101. doi: 10.1186/s13148-016-0269-3 (PMC5031341; doi:10.1186/s13148-016-0269-3)
Supplement: Additional file 6: — Detail description of 66 experimentally validated BSP assays designed by MSP-HTPrimer. (XLSX 23 kb) [file 13148_2016_269_MOESM6_ESM.xlsx]

## Sheet: Sheet1
ID	chromosom	start	end	forward primer	forwar primer length	reverse primer	reverse primer length	Target Seqeuence	Amplicon length
BSP_1	chr1	156627319	156627608	GAGTAGAGGTTGGGGTAGAAGAATT	25	AAACAAAAATACTTAAAAAAAATAAACTAAAC	32	gagcagaggctggggtagaagaacccgacaagggcgggtgctggatcgcggggaagggtttccaaggcagtcaccgcagaccgcccgggagcggggaacggccgccatctgctggcggctgcgctcactgcacgccttcgtctccctagaccggtaccgggagtaccagtggatcggactcaacgacaggaccatcgaaggcgacttcttgtggtcggatggcgtccccctggtgagaggccccagtcgaaccccgccgtctagctcacttcctctaagcacttctgttc	290
BSP_2	chr1	169555901	169556074	TTATTGTAGGTGAAGAAGGGGTAGAGATTA	30	CTCCAAATATAAACTTAAACCCAAACAAAC	30	ttactgcaggtgaagaaggggcagagatcagaggctctagcaggcgggacaatgcccagggattcatgagccggacaaagctgtatccctccatttccacctgccaacaccacggaagcagtcgtccgttaccactgacctgaggcctgcctgggtccaagctcacacttgga	174
BSP_3	chr2	236401756	236402053	GGGTAGGGATTTAGTTAGTGTTTTTAATTTAG	32	AACATCCTTCTCCCTTACAATTTTTAAA	28	gggcagggactcagccagtgtcctcaatccaggaccttgtgggaccgcccggcagccagtgcttccgcaaatctgaagggtcccatttgcctcaaagcggcgagacgagccttccaagcgctgctgcagtgcggtcccagctccgcggggggtccccggggatgacctaaatcggggattgcggtgggacagacggtccaggggctaaggaaccccgtggagcaggcagcggcgctcaggaggcagcagcttgagatccacggctcgatttttaaaaattgtaagggagaaggatgc	298
BSP_4	chr4	56685887	56686073	GAGTTTTAGAGAGTAGTTTGTTTGAGGTTG	30	CTCCCTCTCTTAACTTCTCATTCCTAAC	28	gagctccagagagcagcctgcttgaggctggtcgcggaagactgacggtggggctagtgaggctgctgtattttggctgccgccgccgctgctgccactgggcagataccgcagtgaggggtctgaccgcgctgagtgctctcgggaatctgggctctggctaggaatgagaagttaagagaggga	187
BSP_5	chr4	123843105	123843363	GTGGTAGGTATTGTGTTGTGTATTTTATGTG	31	TAACCTAAACCTATTTTCTAAAACATTC	28	gtggcaggcactgtgctgtgcactttatgtgcattatccaaattaactctcagtaattccaggagttcttatcaccggggtctgtggaagaggaaatggtggtttacggcaatttccgaatgtcgcacagtagaaagtggaccagcaaccagggttgcagatcccaaagtccgggatcttcaccatttcacccaaccgccttagagacctcccagcaaaaggtctaagcacgaatgctccagaaaacaggtccaggtc	259
BSP_6	chr5	57879294	57879547	GAGGATAAGAGTGTTTGTTTAAAATGAAAATT	32	AAAAAAACTTTAAAAAACCTAACATTAACTTCTCT	35	gaggataagagtgtctgtctaaaatgaaaacccaagcaaacaaaagtcagaggagcatgcaatctcgtgttggcattgatctcctctcttggcatccggggtttgagatcgcggtgaaaactcacggatttaaggcagatagatcagattcggggttgaaggctccccactggagtcggcatagagcgaattccgcttggttaaaggcgcattaaataaagagaagccaatgttaggctcctcaaagtcccct	254
BSP_7	chr5	57879294	57879547	GAGGATAAGAGTGTTTGTTTAAAATGAAAATT	32	AAAAAAACTTTAAAAAACCTAACATTAACTTCTCT	35	gaggataagagtgtctgtctaaaatgaaaacccaagcaaacaaaagtcagaggagcatgcaatctcgtgttggcattgatctcctctcttggcatccggggtttgagatcgcggtgaaaactcacggatttaaggcagatagatcagattcggggttgaaggctccccactggagtcggcatagagcgaattccgcttggttaaaggcgcattaaataaagagaagccaatgttaggctcctcaaagtcccct	254
BSP_8	chr5	92956578	92956821	TTGGGTTTTGGGAAGAAAATAATTTAAT	28	AACTAACTTCCTAAAAAAACTTTCC	25	ctgggctctgggaagaaaacaatctaatgaggggctgggagtccgctcgacacaagcagtgaggaggcgtgcgggtgggtgcgccagggcggcctcccccgtcgcgctcgctcctcttacagctcttcgtgcttgatgcggtgggagcggcgcgtcacagccggcttcagggagctggtcttggcctctgaggcttcggtaaagaatttgaaaatagacggaaagctcttccaggaagttagc	244
BSP_9	chr5	102898553	102898870	ATGGGAGATGTAGTTTGAAGTTTATAGGTT	30	CAATAATCCAAAATTATTTAACAAAAAAAA	30	atgggagatgtagtttgaagcccacaggttgtgcgcaagggagaaggggtggagattgggggtggaagtgtttgggagccggcgcgggagagatcgcggtctaaaggattggagctgaatgaagggctgaaaatccttctcctgagactgtgatgtgtagatagaacgtggtgcaggcgatcggaaaactgtaggcctaaggaaacgattttaaattttccagcgtctcccacccaactcctagccctctctccaatacagtccaatgcaattgagtgctcaaagcattctttcctgttaaataatcctggactatt	318
BSP_10	chr5	140811546	140811738	GATATAGTTTTGGATAGGGAATAGGTTTTTAGTTA	35	AAAAAACTCCTCTAAAATTATTCTCTAAAATATAA	35	gacatagtcttggatagggaacaggttcctagctacaacatcacagtgaccgccactgaccggggaaccccgcccctatccacggaaactcatatctcgctgaacgtggcagacaccaacgacaacccgccggtcttccctcaggcctcctattccgcttatatcccagagaacaatcccagaggagtttcc	193
BSP_11	chr6	31627471	31627741	GTTTTTTAGTTGTTTAATTTGGGGTTTTTT	30	ATTACACACCCCAACCATATTCCTAC	26	gctccctagctgctcaacttggggctcctccttgcttggttcggaagcagccccagaaaccctcaatgcccccgagtccttagtcttgggatgccccacatcttccatggtttctggggcactatcccagtcacttcctgaattctccgaggagctgtccacccgtctgggttctgggtaaggcgggtcaggcctcattggtttccggcggccccaagggcgaggtagccagccaccaagccgtcgcaggaacatggctggggtgtgtaa	271
BSP_12	chr6	31782829	31783114	TTTTTAAATTGGTTTATGAGGTTAGAGATAGTATT	35	CACTAAAAAAAACAAAAACCCTAAAAAAAA	30	tttccaaactggcccatgaggtcagagacagtatctccattgtaacgtggccgggcggtgtcaacacaaacgcccccaccctcccctggacgcgcgtaacccgctccccgcaccagccccctgcccacaactgcgcaggcccagcaagcccccacaattaaaagcccagcgccgacccttcctgtcaattaggcgctgaagcgcaggcggtcagcatcgccatggagaccaacacccttcccaccgccactcccccttcctctcagggtccctgtcccctccagt	286
BSP_13	chr6	33043690	33043899	TGTTTAATTTTAGGGTTATAGAAGATTATTTGG	33	ACCACAAATATAAACAACACCATCAATAAC	30	tgtccaatcccagggtcacagaagactacttgggttcatggtctctaatatttcaaacaggagctccctttagcgagtccttcttttcctgactgcagctcttttcattttgccatccttttccagctccatgatggttctgcaggtttctgcggccccccggacagtggctctgacggcgttactgatggtgctgctcacatctgtgg	210
BSP_14	chr6	33043720	33043915	TGGGTTTATGGTTTTTAATATTTTAAATAGGAG	33	AATAACCCTACCCTAAACCACAAATATAAAC	31	tgggttcatggtctctaatatttcaaacaggagctccctttagcgagtccttcttttcctgactgcagctcttttcattttgccatccttttccagctccatgatggttctgcaggtttctgcggccccccggacagtggctctgacggcgttactgatggtgctgctcacatctgtggtccagggcagggccac	196
BSP_15	chr6	33043812	33044085	TTAGTTTTATGATGGTTTTGTAGGTTTTTG	30	AACTATCCTATAAAAAATAAACCTCTTTCTCTAAC	35	ccagctccatgatggttctgcaggtttctgcggccccccggacagtggctctgacggcgttactgatggtgctgctcacatctgtggtccagggcagggccactccaggtaagagccgaactgccattcttggagggtctggctcagggaacaattcctaggggacgttatctttaagggatcaaattctgagacaggctgcgggggctcctgccctaaggcagtgtcctctcttcccagctagagaaagaggttcatcccctataggatagc	274
BSP_16	chr6	69344185	69344463	TAGATTAAAAGGTGGGGAAATATTTTTTTT	30	TCTTATTTATTCTAACTCCATACAAACTTTATCAA	35	tagattaaaaggtggggaaacatcccttttccctttttcctttctatataatctggttttttctcttcaccccttttctcgcttcttcccaccccgtccccaaacctgttactagggaaacttgaaaaagaatcagatacattaagactacaaaacgaaacaaaagtttagaccccgaaaccatgattccattgccaagcacaaagcaatgcaagagcccaacgtcggtcgccgcaccgcgatcctgacaaagcctgtatggagccagaacaaataag	279
BSP_17	chr6	166579063	166579365	TATTATTTGAAAGGGTAGGAAGTTTTTTTT	30	TTTCAATACCACCAATCCTATATCTATCTC	30	tattatttgaaagggcaggaagccttcctctcagtgcgggttagcgcgtctccccgctcctccagaatctccacggagcagcacaccacaccgcagcacaccgggaaagcgatccgcctctgtccttctcacctcctcgttctgataagcagtcaccgctatgaactgggtctcagggaagcagtggctggtgatcatgcgctgtggacccccaactctcactatgtggattcgaggctcatacttatgcaaggagttcagcatgatctgagggagacagatacaggattggtggcactgaa	303
BSP_18	chr7	5013335	5013615	AATGAATGAATGATTTGTTAAAGGAATTAG	30	ACAAAAAAAACCATAAAAACACTCC	25	aatgaatgaatgacttgccaaaggaattagggcaaataagtagatatcgagtaaacatccacaaccacctgccccatacccttttcagctctggggagatggtggctcctgtggggtcggggattgggggtctccgttcctttcatcctccagcctcgtgggggagtcaagtctccgtaggcggagagcccggatgcaggcgcggctaggctgccctctctatggtgagccccccggtccctcctccgcagcacccggagtgcctctatggttcttcctg	281
BSP_19	chr7	8476945	8477194	GAGGGTAGAAAGTTTGGTTAGAAGAAATATAGA	33	CAAACAATAAACTACACCATAACCACAAAC	30	gagggcagaaagtttggccagaagaaatatagaatttttttattgagagatggggggagggaatgcaaagtgaaagcgacgggggcgggggggaggtaattttaaggattcccttgaccatcgtaacccgcttgcccttttcctctgcatacctttacgcctgacctgaacttgaggactgttcttacgtccttgggctgtgctcacacacacggcaagggcttgtggctatggtgcagtttattgctt	250
BSP_20	chr9	139939592	139939893	TTTTTGGATTTTTAGGATTTATTTGTGTAG	30	AAACCTCAATACTACTCTACCTATCCTCAC	30	tctctggaccctcaggacccatctgtgcaggtgagagggtgtcccaggaccctgggcttatcaccctcctccggagtccacctgcagccctcagtcccaaagacagaatgccagtgccctcgagggcaggggatgcaggcggaggctctgaggctgcaacagtctccctcctattgaagctagaacagcaccccgagcctgcgccataagtgcccccagaacttcagcgcccaccatggcgcacaaggccggtgcccagcgccacccaaggcgtgaggacaggcagagcagcactgaggcc	302
BSP_21	chr10	6620364	6620663	GATATTGATATTTTTAAAGTGTAGAAGAAAAT	32	TCAATACCATTATTTAATACAAATACTTACC	31	gatattgacatttttaaagtgtagaagaaaatcgcaggtcactgaaacaaaggctgatggtgcccagcaggttactcttgaaatcagaaacagaagttcatgagaggcaagaagacagaaacaacaactgaaaaacttagagtggatcgctaacttgcaggagctgtgcagctttggctttgcaggttttagaagctctccctacgccacgtctttaaatatatgtatgttcaatcagcaggaggaagggactaacaagagccttctgcggtaagcacctgcatcaaacaatggcactg	300
BSP_22	chr10	50886834	50887121	TGAATATTTAGAAAGTAAAGAAATGTTGTAAT	32	CTCCACACCTACTATCTCCCTCTTCTTAT	29	tgaatatttagaaagtaaagaaatgctgtaatcgcaagggtattgcgattgttaggttgggctaatttctgtaataaacaacccccaaaatctcagtggttatggaataaatgtttccttctggcttcggtcaccaactaatgcagatgggtggggctctattcggcgcagctactcagtggtccaggttcctcccacgttttgggtctgtctccccgggagcctcgggtcctccctgggatcccgtatctggctaccgataagaagagggagacagcaggtgtgga	288
BSP_23	chr10	135054642	135054931	GAAAGTAGGAGGGAATAAAGGTGAATATG	29	ATTCTAAACACTTCCAAACCTTCTACAAAA	30	gaaagcaggagggaacaaaggtgaacatgaaggcgaggatgctggggccctgcagtgcgctctaggctgtgcgtgagccgggactgtacccacagcttgctgagggctgctcttcttgggccagggaaagcagggcagccgggacctgcggctgtgcctggactgaagctgtcccgcaggtccccaccctccaacacgtgctcacctgtccccctgctcgcagcagcctcgggacaaaacaatgactcaaggacagcacttcttgcagaaggtctggaagtgcccagaa	290
BSP_24	chr11	66206100	66206408	GTATTTGATTTAGTATTGGGTTTAGTGGG	29	TCCTCTCATCCTCCTTATCTTACTAATTAAC	31	gcacctgacccagcactgggcctagtgggggcccgggcatggccaggcctgcccgcacgatcgcccggatcacaccgccgacctcgggcttcctgaggccccgggcggcccggccgagctttgacatgatgcggggctgctggcttcagttcacctcaggggagcagcaagagcgaagctctgggcgccaccatcttgggccagaggtcaagggtcctcacgttaggctagggcaggtgaggccaacaaacagcagccttgtttcaaccctattgctcgccaactagtaagacaaggaggatgagagg	309
BSP_25	chr12	56521922	56522137	AATTTTTTAATTTTATTTTGGTTTGTGTAG	30	AAAACTAAAACCCTCTCCTAAAAATC	26	aaccttttaactccaccttggtctgtgcagcgcggaccaacccaaatcgccagaaaggaggggcgtggcttgaagtcccctcctccatcccggggatcacgttttgcctgggggagctgatcgcaagactaggcaacctccagccagtccctgggtcgggcggatcctcccagaggtggcacaatggagcgatctccaggagagggccccagccc	216
BSP_26	chr13	78271324	78271641	TGGTATGGTTTTAAAGTTTTTTTGTTTTTT	30	ACCTAATTAAACCTAACCTAAACTTTCCC	29	tggcatggtcccaaagcctttctgttccccctatctccacttttcggtttttagaataacgatccccagcctttaagttttctataggattcgttagccagtggctattaagtgctgtcacggagcctaacagagagctgggaagggagcaaaccagcgggccggtggtgcactactcgagggccagcacctgcagctgcttctttgggaaccccctggtccccgcaaccgcctcagagacccgcgcagttcactgtcccaccaagcggcaggaggaggtgcttgtggcgggaaagttcaggccaggtccaatcagg	318
BSP_27	chr13	95952699	95952980	TGGAAAATTTTGTTTAAGAATAGGGTTTT	29	CCTAAACCTATACCATCTCCCAATAATATC	30	tggaaaatcttgttcaagaacagggtccccattcataaatgaaaaataataatagtgttattttacccacatgaaacttgccataactaggtaccacgacccacatggacacacagtgagattcccacaaagaggcaaaaggagagccctggtcactgagacaaaagatacagagacaccgggacacagagaggtacaacgggacgtggagttggatcgagctgtctcgtaaggaatatcggaaggggtggggacactactgggagatggcataggtccag	282
BSP_28	chr16	31227692	31227983	TATGTTGTGGAAGTTTTGTTTTTTTGTTT	29	CCTTCAAAATCCCTCCTAAAATCCT	25	catgctgtggaagctttgttcttttgctctttgcaataaatcttgctgccgctaaaaaaaaaacaaaaaacaaacaaacaaaaaaaacccaacctcgcccaaccttgcccgtctttatctgcgaagaaagcacagaacccatgaaacggaacagggcccaggcagcccaggagcctggaagggggcagtggggcgagatgcagcccaccagggttcgcggcagcccagcccttcgcccccgggaggggctggccggaggtctgagggaggaccccaggagggaccctgaag	292
BSP_29	chr17	17400458	17400663	TTTTGTTGTAGGTTTTAGTTTGTTTTTTTT	30	TATACTATACTCCCAAAACCTTCCTAACTC	30	ctctgctgcaggcctcagcctgctcctttctcccagccagagatgctctgtggtatggagggctctgcagccagcggcccaccccgtccatcatagcattttgggcttttactgtgccgcgcgtgggccgacgttctcattgtctagctgagagacctggagctcaaagccacagcgagccaggaaggccctgggagcacagcac	206
BSP_30	chr17	26699489	26699701	GTTTGTTGGAGTAGATTTTGGTGGTT	26	CTTTCCCAAAACTCAATTTCCTTATCTATA	30	gcctgctggagcagatcctggtggctgagaaccggtgagcgcgccaggccggggttgggagagcgccgcgtggtgtggacagttaagcgcctgcgttcccgtgtgccttgcgccgtgcctttgcctccctcacctctctgactgcctgcactacatctctgttaggggtcagcctgtctgtttcacagataaggaaactgagccttgggaaa	213
BSP_31	chr17	77136641	77136937	AGATAGGGAAATTGAGGTTTAAAGAGAGAG	30	TCTCTACTTCTAATAAATCTTTAACAAAAA	30	agacagggaaactgaggctcaaagagagagaaggacaacctacagtcccacagctcggaagcacagcatgacagaccaacccaggcgtgtgccacagagctttagtctcctagcatgttctagaaaagtgctccatggccaaacttcttggggaaaatgccaccatgctgtctagaaaaggcccggagaagttccgcagtggagagacaggtttaactgtgctgggcatgccatccatccctcacacttctccacccggaattcttttttttgccaaagacctatcagaagtagag	297
BSP_32	chr17	80372413	80372605	AGAGAGAGAATTTTTGTTAAGAAAGAGAGA	30	TCAATACTTTACACTTAAACCAAAAAAAA	29	agagagagaacttctgctaagaaagagagagcacccacaacaacacacaacagaaacacgttcattttcttgactccgaggcggtcccgtccctccctgcggcgcggctgggaccacgttcacgtgcgtcacaacggcgcccctttgtggaagaacttggcaatcttttcttggttcaagtgcaaagcattg	193
BSP_33	chr18	74820368	74820595	GTAAATTAATAGAAAAGGAAAGAGAGGGAG	30	TAACTTTACCTATACCCAATATTAACCCTC	30	gtaaactaatagaaaaggaaagagagggaggaagaactgagctagagctgtgggagggacagactttcagattccatcaggaccgctgagacttccgcggtctcagttggtattcagttctagatccgatttccagccactgggatgactggacactttgataatgtctgtgtgattatcaacacttagtgttacctcgagggttaacattgggcacaggcaaagtt	228
BSP_34	chr19	13213403	13213680	AGTTTGGGTTAGGGTGTGGTTTTTA	25	ACCTAACCCTTATCTACACTAAACCAACAT	30	agtctgggccagggtgtggtttccagcgtcaggccaggctctgctgtctcgcgagggtccggcctcaatgctccaggccccggcgttgggccgcgcctcctcgtgggcctcggaaggccaggatagccgaggtctccgcgtaggtcccccccagggaaagtgagcggctcccgggccggcccgccttctccccgcccccggcggcccggtttcctccctctcacccctggcggcgcagcggccggaggatgctggcccagtgcagataagggccagg	278
BSP_35	chr19	18319164	18319452	TTTTAGGTTTGAGTATGGTGTTGTTTAGTT	30	AACCAAATTAAATATCCTAACCATTTCACTAATA	34	ccctaggcttgagcatggtgctgcccagtccgctcggaggcccgaccagcaggacgagctcttcccggcgaggtgcggtaagtgggaccatcagggctggaggatgccacccctccgacccaccccccaacccccgacaagcgcgccccgccgtgtctcccacgcccgccaccagggggtgccgctggctaacattgggcgcccagatgcttgactttgagctggcaagaggacctctctgcgcctcagtttcctcatcagtgaaatggccaggacactcaatttggt	289
BSP_36	chr19	52390922	52391116	ATGGGTTTTTAGATTTTGGGAATTTTAATA	30	CCTCCAACAATAAAAACAAATCATC	25	atgggctcccagactctgggaactccaacacgactgcgaaacgaactccgagcgaggactccccgagagctccccgcaacacggacctcacgcgctagcgaacaacagaaaaaaaaaagcgcgctctccctgcccctgaaacattcccagaagcccacgcagaccagaccgatgacctgtctccactgctggag	195
BSP_37	chr19	55864053	55864342	TTTAGTAGGATTAGGTTGGAATTTTAGGGT	30	CTACTCAATTCTCCAATACATCAAACTCAC	30	ctcagcaggaccaggctggaaccctagggctttgtcaagcggcactccttggcctggggagaggcaagacttcaaagggcgtctggaaccggaatgcggttccgtgttactgccgggatggggaaggagtaaagaatgattccgagggagctctgagcgtcctctgggtgctggcagtctggcgggggtcacaggagaaattgcggcgatgtgtgcggtgggagagactgacagcggcctctgcggggtgggggtgcggggtgagcctgatgcattggagaactgagca	290
BSP_38	chr19	58038449	58038667	ATTTTTGTGTTGAGAAATGAAGATTAAAT	29	CCCTTTCCTAAACAATAATTAATCTAAAACC	31	acttttgtgttgagaaatgaagatcaaatcgtattcttttatcctgtgtatgtaataggctttgctgaccctagtttgatgggttttttcctttgtcctctctttcttggattgagtcctcacagcgcggcggactgcggcgtggtaggaactacaccacccagaatactgtgcgccgagcgtgccggggccttagaccaatcattgcccaggaaagg	219
BSP_39	chr19	58514546	58514816	TTGTGAGAAAGTGATTGTTGTTATTTTTTT	30	AACTCCTAAACTCAACTAATCCTCCC	26	ttgtgagaaagtgactgctgttattctctttaagataaggaacctaattcgagctacccttctctgtgaagctcgacggctgagaacgtcagggctcgttcccaagtctctttccagaggccaggctttatgggagcatgggttaccagcgacgcaccctgtgagttttcctctatcgatatgcatggagcggttcgggagcggtggctcattcctgtagtcccagcacttcgggaagctgtggcgggaggatcagttgagttcaggagt	271
BSP_40	chr20	36156706	36156991	ATGTAGTTAAGGTTTAGGAGTTGAAAGGTT	30	CCTTAAAATCAAAAACAAACCCAAATTAC	29	atgcagccaaggctcaggagctgaaaggtccgggctcagaacttgggactgccttgggtcaggcctcggctcccccacttgccccgtaccttgggccagcgagcccctcgcccaccccgacccggcttctgttgaaatgcccaccttagggcttttatgaggcttgaatgagtccgtgtagtcatttattagctaattaagcatattccttgggcgcttactgtacccaagcgcagtgctaagggcaggtagagtcggtaacctgggtctgtccctgacctcaag	286
BSP_41	chr21	46360325	46360572	GGAGGGGAGAGAGTTAGGAATTTTT	25	TCCACTCACATACAATATCTAAAATAAAAACAA	33	ggaggggagagagccaggaacctcccgctgcggtccagggttgccacgcggaccccagaggttcctgaatcgcactgagctccccggaaaggaaaggacgttcccagagttagagaagaacggagagcaaactgaagagagaccccgttccctttagcagtcggctggcctgtttctccatccccctcagccctaagcaagcacgaatctaccttttgtctttattctagacactgcatgtgagtgg	248
BSP_42	chrX	69510042	69510327	ATTTAGTATTTTAGGGTTTTGGTTTTTTGT	30	CTTCACCTCTTCCTTCATAATCCTATCTC	29	acccagtaccctagggctttggttctttgtcgccgtccccgttggagttttttctttgcctttcagaagcccgtgcactctctttagagtgcagggctgacgggcggtccagccctggccaagtcatggagcgtgaatctcccaagtcagtgttcccgctgaggagggtcggaaccggggaggacgccctcccacccctgctgacctactaacattcatcagcgagccttctttttccccctcgcagagacggtgctgagataggatcatgaaggaagaggtgaa	286
BSP_43	chr14	64855029	64855318	TAGTGTGATTTTTTGGTTAGTTTTTAAGTA	30	ATCTTCAAATATTATAAACCTAACTCTTCC	30	tagtgtgatcccctggccagtccctaagcacgtgggttgggttgtcctgcttggctgcggagggagtggaacctcgatattggtggtgtccatcgtgggcagcggactaataaaggccatggcgccagcagaaatcctgaacgggaaggagatctccgcgtaagcacctgacattgttgttgagtgtggggctgtggacgagggctctgagggtgtgcaggtcccccggacccattttttgcgggagggacacttgtagcggaagagttaggcccataacacctgaaga	290
BSP_44	chr10	436444	436699	GAGATTTAAGATATTAATAGAAGAGTATTTAAGT	34	AAAATCCCACAATTTAAAAATAAACCAC	28	gagatctaagacatcaacagaagagcacccaagccgccaccatgcgttacctcacgtcaccccacgggctggcaactcggctgtgtcatcagggacgagaacgcgtgaaaactcgtgggtctgtgactgacgtttcattccacagaggattgaaaccgaggcggggtgacgtattcccgcacccgtcttctgacaaaggacgtgggcatgcgagctctcggaggctcggtggcttacctttaaactgtgggatct	256
BSP_45	chr11	43755445	43755753	TAGGATATTGTAGTAGGGGAAGGGATTTAT	30	CTCACCTACCTAAAAACCAACTCTCTCTAA	30	caggacattgtagtaggggaagggactcactttctcatcccatgggtacagaaaccaattatctttgctgttctcgaccacgtaatgctccagtcatcactggtagcaaagatttatagattgtcaatatcacacggcggatcctcttccggcctatcgctagccaacttcctcatatcttcaccagcatcggagaggactatgatgagcgtgtgctgccgtccatcactaccaaatcaagtcagtggtggcacgctttgatgctggagaactaatcacccagagagagctggtctccaggcaggtga	309
BSP_46	chr16	15188355	15188641	GAAGAAAGGGTGGAAATATTTTGGAT	26	TACCAACATCACCATAACCTTAAAACTCTA	30	gaagaaagggtggaaacaccctggatgtgctaagctgtggccgggtacactcaagtgttaattttttggagtcaaagcctccctcagtcaaatcgaagaaactgaagcacttgtgactgacccagatcttcacggaggaaaggggattcgaacccggctgacccaggagcctgggctctatactcagtgcagcagtctcacagacacccaagataacgttatcctcacggaaacgagctcgacgaagtgacctacctcagagcctcaaggctatggtgatgctggc	287
BSP_47	chr6	15538434	15538731	GTATTGGGTTTTTTTGGAGAAAGATGT	27	CCCAATATTCCATAAAACTAAAATCAAAAAT	31	gcactgggccttcttggagaaagatgtgaagcgtgacagggatttgacacagggccattatctgttgctgggttggaggatggagggggccacgtggaaaggaatgtgggtagcatcctggggctgagagcatccccgggctgacagcaggtgaaagaaaaggggcctccatcccacaatcactaggtgcctgaactctggcaatgacctgaagggccctcacacagattcttctccagtgcctccagaaaacaacgcagctctgcgacccctgatctcagcctcatggaatactgg	298
BSP_48	chr3	55515547	55515834	GAGAGTGTTTAGTTGGGAAATGTAGTTT	28	CCTCTAAAATTCCATCCCTTCTCTC	25	gagagtgcccagctgggaaatgcagctccgaattaacatcgtatgtttcataatcagtttacgagccgatgtggggaaagccacttccagatggggaagagcagcccggatttccttaaggacgttcttcagccagactagggaggggagaaggagatgggggccctaggggataatggagagagaggtcgggtctcccaaccaaggaaactggaaaagagtgccaccctcgcccgcgtcgcctgtggcctcttccacggactgagagaagggatggaaccctagag	288
BSP_49	chr11	1469991	1470284	GTTTTTTTGTTTTTTGGTTGTGTTTG	26	TACCCAAACAATAACAACTACCATCCTTA	29	gcctccctgccccttggctgtgtctggtgagggagttggagggtcgtcaccgtggggaccagcccccgggtgtccgggagccaggtgtgtggccagcgtggcactctccacggtccggggcctgggccgtggtgtggactagcgaggcccctcgtggccggctggcggtgggcaggcctggtgggtagtgcaggccgggcttttactcttctctgtcctcttctcttcggcggctgcctcggcccctccctgcatttccttcctccaaggatggcagctgccactgtctgggc	294
BSP_50	chr19	35617483	35617715	AGTAGGGTTGTTTTTTTAGTTATAGGAGTT	30	TAACTAACCTAACCTACCTCCCCACC	26	agcagggttgcccttccagccacaggagctcggcgtcattgggccgcagcagccgccgcggggccagggtctgcgttggggccaggcgcaggccgggactgggccgggcccacagctgtgagcccccccacaggcgggcagccagcacgaagaggctcgggcccagcaccagtggcttgcaggacaccacggaggccgctgtggggaggtggggaggcaggtcaggccagcc	233
BSP_51	chr5	180288650	180288947	GGTTGGGGATTTATTGTTTTTTTAGTT	27	AAACACCTACTATATACCCACAAACATTAATTTAA	35	ggctggggacccattgccttctcagctggttgggggctggcccgagagcaccagcccttcctggtcgtcagcaccagaagcgcccccggttaggcactggggatgcggagtgggagcgcgcccctggagccgtccctgggaccgggccacgctcccacccggggcgccagcttggcagcgacctcgccccctgcccaccccaccgccggtgtcggcttccaaacccagggcctaaaatgactttgaagaccttttttttttttttaaattaatgtttgtgggtacatagtaggtgtc	298
BSP_52	chr5	139682683	139682978	GTAGTGGGAGTTGGATTGAAATAGG	25	CCTCATCTACATACATCTCAATTTAACAACA	31	gcagtgggagttggactgaaatagggtggggaagggcgcgtcttactttgtgcgccggtctttcttctgcgcctgcgcatgagttggactaaccgggcttcttatctttctctgagaattgactcctgaaatatttgggtttcggattccgtgtcttcactacctgaccggtcaggtctggcttgctcctccgtatcttccagacatagcccaacgcgcagatttcccatgtggctttaagcagtttgccagctagcttaatatgtgctgctaaattgagatgtatgtagatgag	296
BSP_53	chr10	27703202	27703444	GTAGGAGGAATAGTAGGTGAAAAGTAGTTG	30	TTCCTTATATATACAAAACCCCTAAAAAACC	31	gcaggaggaacagcaggtgaaaagcagctgcggagatcccaccagacggtttcctggccccacccaacgctctcctggccccacccaacggtttcctggagaaattctaggggagtttgccctccagccgcgctccggaagcggaggctgcgttgggagcacgtggtttgccccgtcgcccaactaatctgaaatgtgtttgtggcgtgcctggtttctcaggggttctgcacatacaagga	243
BSP_54	chr7	4797909	4798160	GTTAGGGTTTTTTTTGTTTAGTTTAGTTTT	30	TTTTCAAATATTTCAATCTTTCATCAAATC	30	gtcagggcctcccctgcccagctcagtcttggccaagcccagtctggaggagcatgcaccgcctgtgagcggtctgggcagcgcttcccaggttgcccatcagatgagcccgtcccaggtgtcgaggaggagatctcctgagcggcagtctcggaaatccttccccgtggaaggacacgttaacctctcgtgcttcccatttcaaaattctgtttccaacacgatttgatgaaagattgaaatatctgaaa	252
BSP_55	chr8	145531866	145532108	TTTTTTTGGTTTTGTTTTAGGTTTTTTTT	29	CAAAAATCCAAATTCAATCTTATTTTATAAC	31	cctctctggccctgcttcaggccccccttccccgccgtgtgggcttctcgctgtcccctaagccttcgatgtcccctctgagccaccgcggccacggccaacagggatgcctccctcaccagcgcctcctgatagctctgggcctgagctcggtagagaaatggaagaggaaggtatatgcagtgtttgactgtctctgtttcttgtctcacgtcacaaaacaagactgaatttggatttct	243
BSP_56	chr11	47236513	47236778	GGAGTTTTAAGTTGGTTTGAATAAGTT	27	CAACTCCAAAAAACTCCTACTCCTCTTAT	29	ggagctccaagctggtttgaacaagccctgggcatgtttggcgggaagttggcttagctcggctacctgtggccccgcagttttgtagtccccgccttgtttctccccagaggcctctcaatcctccctccatgatcttcgcatagagcacagtaccccttcacacggaggacgcgatggctcccaagaaacgcccagaaacccagaagacctccgagattgtattacgccccaggaacaagaggagcaggagtcccctggagct	266
BSP_57	chr6	138893580	138893892	GGTTATTTGGGAGAAATTAAAGAGT	25	TCTACACAAACTTACATACCCCTAACTAC	29	ggttacttgggagaaatcaaagagctcagctcactcgccccagcacagggcagaatcataaaccgcccacttgctctccttcccgtctgtgaagcgctcgttcagagccgcaggactccgcaaacaataaaaccggctgcgtggctattgcctggattacagagcaagcactcctgcgaaagacgataggctttcccgacaccaaaggcacctcattggagacagaaaaccccgcctctccacagtcaatacttcagtggcagctcaaacttctgaactttagcgcagctaggggtatgcaagtctgtgcag	313
BSP_58	chr22	38597698	38597997	TGGATGAGATTATTAAGGTAGAAGGTTTAG	30	ACTCACAAAATTCCTTTCATTCATAAAAAC	30	tggatgagatcattaaggcagaaggtctaggtcgaaagaagagggccaggaccactacctgtaaaatgagccaatgacacctacacccacggggctctcgcgaggtgtcacgtgaacgcacccagcgagccctggaaccaggcagagaatcgcggcagccccgggggcggggcttccagggggcggggtcatacgggggcggggccgagggaccaagcggccgctcctggccggagggcggccgggtcggtgacgtcaccgcatgactgggtttttatgaatgaaaggaatcctgtgag	300
BSP_59	chr6	33048614	33048873	AATAGTTAGAAGGATATTTTGGAGGAGAAG	30	CCCCTAACAAACTCCAAATAAACTC	25	aacagccagaaggacatcctggaggagaagcgggcagtgccggacaggatgtgcagacacaactacgagctgggcgggcccatgaccctgcagcgccgaggtgagtgagggctttgggccggcggtcccagggcagccccgcgggcccgtgcccagggcgcaggagcagccgggttggcctaagggaccttagtgccgggcggaaaggggactttgggttggggattcatggggggagcccatctggagcttgtcaggg	260
BSP_60	chr14	104646941	104647185	TTTATGTTTTTATGGTTTTTTAGGGAAGG	29	TCATCTACACATTTATACAAAAATTCAAAC	30	tctatgtttttatggttttctagggaaggtgttctgggggccgggctctctccagctgtgggaggcctgctccctctggggggcaccctgggcagggtgggggggccttgggaggcgcttcttgccaaatgcagacgaggggtgagcctgccagcgtttgcgacgtccccgcacgacaggctcatactttctgaggatcgtgcatagcataggacgtctgaacctttgtacaaatgtgtagatg	245
BSP_61	chr11	111169634	111169934	GGGGAGTTAGAGGTTTATAGTGAGTTTG	28	ACTAAACAACAAAAATCCCCCTCAA	25	ggggagctagaggctcacagtgagcctgggacgggggcagagcgcaccgactgcactgagccgagctgtggcggtccctgcgcggaccccgaggggcgcccgctgcccgcggagtccggagccgatcggggaacggggtggtggggctgcggtaggctggagcgcggagagggcgcggcgcctgggccctgcgggcggggcacgggattccctgggtccgggctaggaagagcgcaatctcctttcctggggagaccctaactcctggaacccggcttgagggggatccctgctgtccag	301
BSP_62	chr9	133709887	133710039	TGAATGAAATGGATTTTAAATAATGGTTTT	30	AAAAAACTTAATCCCTACAATAAAAATTTTC	31	tgaatgaaatggattttaaacaatggtccccccaccctcaccccgtggcactcggccaaaggaagaggaaaagttctctgttaaagaaaatgaatcagagaagaggcccagaccgtgcctccgaaaattctcattgtagggactaagtcctc	153
BSP_63	chr9	133709887	133710039	TGAATGAAATGGATTTTAAATAATGGTTTT	30	AAAAAACTTAATCCCTACAATAAAAATTTTC	31	tgaatgaaatggattttaaacaatggtccccccaccctcaccccgtggcactcggccaaaggaagaggaaaagttctctgttaaagaaaatgaatcagagaagaggcccagaccgtgcctccgaaaattctcattgtagggactaagtcctc	153
BSP_64	chr15	25200324	25200572	TTAAAGTTTTTTGTTTTGGAGAATTAGATT	30	AACTACAATCACCCTAATATACCCACCTC	29	ctaaagtcctttgttctggagaaccagatccggaatgttcagaggcttgctgttgtgccgttctgccccgatggtatcctgtccgctcgcattggggcgcgtcccccatccgcccccaactgtggtgtcgcgacaggtcctattgcgggtgtctgcggtgggaagggcggtggtgactgggagcatgcggggtaaccgcagtgggcaagggacatgggtggaggtgggtacatcagggtgattgcagt	249
BSP_65	chr14	23447564	23447732	GTAAATAAAGTATTGGGTGTGGTAGAGGTT	30	AAAAAAACAATCAAAAAAACTTAAAAATCC	30	gcaaacaaagcactgggtgtggtagaggctgtccagggcctggcaggcattgctctgcccatagatgcctttgttgcacttgatacaggtgcctgagaagagaaaagtgtcacactctactcccccaggtcaaaaccagggattcccaagctttcctgactgcccttt	169
BSP_66	chr6	925670	925845	ATTTGGAGTTGAGATTAAGTTGGATTTAGA	30	AAAAAACAAAAACTATAACAAACATCTTTC	30	acctggagttgagatcaagttggattcagagcttgagacagtaactggaagaattcatcttgagcctcaggagtgaaaaggccccttgggaaaccctcacccaggagatacacaggagcactggctttggcagcagctcacaatgagaaagatgcctgtcacagcctttgccttc	176
